# Supplementary material for: Genome Skimming Reveals Plastome Conservation, Phylogenetic Structure, and Novel Molecular Markers in Valuable Orchid Changnienia amoena
Source: Genes (Basel). 2025 Jun 20;16(7):723. doi: 10.3390/genes16070723 (PMC12296057; doi:10.3390/genes16070723)
Supplement: Supplementary file 1 [file genes-16-00723-s001.zip]

Archive with 7 entries (6 files):
- genes-3697133-supplementary/__MACOSX/
- genes-3697133-supplementary/__MACOSX/._Table S1.docx
- genes-3697133-supplementary/__MACOSX/._Table S2.xlsx
- genes-3697133-supplementary/__MACOSX/._Table S3.xlsx
- genes-3697133-supplementary/Table S1.pdf
- genes-3697133-supplementary/Table S2.xlsx
- genes-3697133-supplementary/Table S3.xlsx
