# Supplementary material for: Genome Skimming Reveals Plastome Conservation, Phylogenetic Structure, and Novel Molecular Markers in Valuable Orchid Changnienia amoena
Source: Genes (Basel). 2025 Jun 20;16(7):723. doi: 10.3390/genes16070723 (PMC12296057; doi:10.3390/genes16070723)
Supplement: Supplementary file 1 [file genes-16-00723-s001.zip › genes-3697133-supplementary/Table S2.xlsx]

## Sheet: Table S2
Table S2 Plastome-derived SSRs in the seven Changnienia amoena plastomes
Type	Length	AHHS	GSKX	HeNXY	HuBES	HuNGZ	JSBH	SCTJ
A/T	10	13	13	12	13	15	12	12
	11	8	8	11	8	7	9	8
	12	4	3	2	4	4	3	3
	13	1	2	2	1	1	1	2
	14	1	1	1	1	1	1	1
AG/CT	10	2	2	2	2	2	2	2
AT/AT	10	7	7	7	7	7	7	7
	12	1	1	1	1	2	1	1
	18	1	1	1	1	0	1	1
AAT/ATT	12	2	2	2	2	2	2	2
AAAG/CTTT	12	1	1	1	1	1	1	1
AAAT/ATTT	12	4	4	4	4	4	4	4
AATT/AATT	12	2	2	2	2	2	2	2
ACAG/CTGT	12	1	1	1	1	1	1	1
AGAT/ATCT	12	1	1	1	1	1	1	1
AAGAT/ATCTT	15	1	1	1	1	1	1	1
