# Supplementary material for: Genome Skimming Reveals Plastome Conservation, Phylogenetic Structure, and Novel Molecular Markers in Valuable Orchid Changnienia amoena
Source: Genes (Basel). 2025 Jun 20;16(7):723. doi: 10.3390/genes16070723 (PMC12296057; doi:10.3390/genes16070723)
Supplement: Supplementary file 1 [file genes-16-00723-s001.zip › genes-3697133-supplementary/Table S3.xlsx]

## Sheet: Table S3
Table S3 Polymorphic nuclear SSRs across seven Changnienia amoena accessions
SSRID	Type	JSBH（Ref.）	HuBES	GSKX	HuNGZ	AHHS	HeNXY	SCTJ	Std_dev	MissingRate	Transferability (Similarity)	Upstream_100bp	Downstream_100bp	Forward primer1 (5'->3')	Tm (centigrade)	Size (bp)	Average identity (%)	Average coverage (%)	Reverse primer1 (5'->3')	Tm (centigrade)	Size (bp)	Average identity (%)	Average coverage (%)	Product1 size (bp)	Start	End	Forward primer2 (5'->3')	Tm (centigrade)	Size (bp)	Average identity (%)	Average coverage (%)	Reverse primer2 (5'->3')	Tm (centigrade)	Size (bp)	Average identity (%)	Average coverage (%)	Product2 size (bp)	Start	End	Forward primer3 (5'->3')	Tm (centigrade)	Size (bp)	Average identity (%)	Average coverage (%)	Reverse primer3 (5'->3')	Tm (centigrade)	Size (bp)	Average identity (%)	Average coverage (%)
PolynSSR_1	AACA	3|scaffold190112:424-635|+	3|C23363364:104-115|+	N/A	3|C28643123:299-310|+	3|C38069097:376-387|+	2|scaffold76176:1086-1093|-	N/A	0.4	0.29	0.99	CAGAATTTGTGATTTTATGACAATAAATATTCCCACTCTTCTGGGGATCTTGAAGATCACGGAAAAAGTTAATAATATATCACGTGCCTGAGGAGACAAC	TGAACACGGGATGGGTCTGTGGATGTGATAATATAAGATTGTGTGTGGCCAACGCAATGAGATGATCCCCAATAAATGGAAACGGGCTAAATATGTGTAA	CCCACTCTTCTGGGGATCTTG	59.789	21	98.8	100	CACATCCACAGACCCATCCC	60.107	20	100	100	108	131	238	CCCACTCTTCTGGGGATCTT	58.411	20	98.75	100	CACATCCACAGACCCATCCC	60.107	20	100	100	108	131	238	ATCACGTGCCTGAGGAGACA	60.9	20	98.75	100	TGGGGATCATCTCATTGCGT	59.161	20	100	100
PolynSSR_2	AAGA	3|C46206685:215-426|+	3|C23569906:512-523|-	2|C11100475:445-452|+	2|C28246272:255-262|-	N/A	2|C28415714:748-755|-	N/A	0.49	0.29	0.96	GGTGGCTAATTTTTCCTTGGTCTTCATGTACCATGATAAGAAAACTAAATTGACATCTTCATCAGATGAGCCCTTAAAGAAATTTGCATTGCTGATAAAT	AGAGAAAGCATGGTAAAGATAGAATAAAAGACTATAATGAATGAAGATGAAAGGGAAAGATGCTTTCTCCAGTTTGGTGGGCCTTCTTTTTAAAATTTGA	AGTAGGTTCGGAGGTGGCTA	59.666	20	100	100	ACTGGAGAAAGCATCTTTCCCT	59.353	22	96.62	95.45	197	88	284	AGTAGGTTCGGAGGTGGCTA	59.666	20	100	100	ACTGGAGAAAGCATCTTTCCCTT	59.925	23	95.7	100	197	88	284	AGTAGGTTCGGAGGTGGCTA	59.666	20	100	100	AACTGGAGAAAGCATCTTTCCCT	59.925	23	96.78	95.65
PolynSSR_3	AAT	4|scaffold185731:481-692|+	N/A	2|C11100427:140-145|+	2|C28761876:7-12|+	4|scaffold28844:441-452|-	2|C28431817:745-750|-	2|C18303316:868-873|+	0.94	0.14	0.69	TTATTGTAGATGACAAAAATGTTGAGAAGAGGAAGGGTTGAGCTATTTCTTGCTCCAAAGTTTGCTTATATACTTCCTCAAGTGTATCTTCAAATTATTG	ATTTTTATATGTAACATACTTTAGAATATATCTCTTACTAAAAAATGAGTATATTTCTCTACTTTATGTTATTATGAGGTACAAAGTCAAATTTACTATT	Primers not available
PolynSSR_4	ATAA	4|C47358070:941-1156|+	N/A	N/A	N/A	3|scaffold92045:1238-1249|+	4|C28436532:1167-1182|+	4|C18299186:331-346|+	0.43	0.43	0.99	TCCAAAGGCAAGCATTTTGATTTTGAACCTAAGTAAGCATGGATTGCTAAGAAAATAGTAAAAGTGTACAAACTCATGCAAGGATGAATGATCAACATTT	TAAAGAAAGCGTTCGGTGTGGCTAGGCCCAGTTATATAACCCATATAAATAAATGAATAAGTAAATATTAAAAGACTTTGTGACAATGCATGCAGGTCTT	TGTCAATCCAAAGGCAAGCA	58.298	20	100	100	CCACACCGAACGCTTTCTTT	59.339	20	100	100	143	94	236	TGTCAATCCAAAGGCAAGCA	58.298	20	100	100	TAGCCACACCGAACGCTTTC	60.947	20	100	100	146	94	239	TGTCAATCCAAAGGCAAGCA	58.298	20	100	100	CTAGCCACACCGAACGCTTT	60.949	20	100	100
PolynSSR_5	ATG	4|scaffold151548:357-568|+	3|C23409393:387-395|-	4|C11082428:456-467|+	N/A	4|C37938713:244-255|+	4|C28366853:603-614|+	4|C18235897:470-481|+	0.37	0.14	0.99	TTATTTGAGGGGCATAAGCACATTACCAATGTTAGAAAATACTTCAATCATTTCTGAAGATTTAGAGTAGAACTATCCCCAAAAGAGTCACCGAAATAAT	CTGGAATCTCAACCATTTCAAAATATCAAAAAAAGAACTTTCCCTAATGGAGTCACTAGAAAAATATATGGGAATATTTTTTTGTATAAAATGACAAATT	TCCCCAAAAGAGTCACCGAA	58.867	20	100	92	ACCTTGATGATGTGTCCAGCT	59.368	21	98.4	100	177	175	351	ATCCCCAAAAGAGTCACCGA	58.642	20	98.82	97	ACCTTGATGATGTGTCCAGCT	59.368	21	98.4	100	178	174	351	TCCCCAAAAGAGTCACCGAAA	59.509	21	98.82	96.19	ACCTTGATGATGTGTCCAGCT	59.368	21	98.4	100
PolynSSR_6	ATG	4|C47345356:174-385|+	N/A	2|C11040382:316-321|-	N/A	2|C38542103:323-328|-	N/A	2|C18302030:596-601|-	0.87	0.43	0.98	GATCAGAATGTGATTTAGGATGATCGATGGAATAAGTATATGGAAGACCAAGCCCACATCTACACTCAAGTTAATAGGATGTATCATAATTCCAGCCCCA	GTGATGATTCCAATACTTTTTAGCTAACATCAAAATATGGGGATATAGTTTGATTAATTTTCTATGTATTTCAATACTTTTTATGCATCTTATTTTTTAT	Primers not available
PolynSSR_7	ATTA	3|C47231656:327-538|+	2|C23376186:328-335|-	N/A	2|C28570069:267-274|-	2|scaffold158416:279-286|-	N/A	N/A	0.43	0.43	0.99	CTCAGGACTTGATAACCCTTGACCTTAATTACCCTTAATTAGGGTTAAGGCTATTTAAACCTTTAATAAACTTTCAAACCGACCATAATAAATTCAATTG	ATTTTAAAGATTATTTCTGATATTTTGACTCAATTTCAACCAACTTTGAAAACATATTGATTAGAATTAAACAACTCCTCAAAGTGATTTATGCCTTAAG	ACCCTTGACCTTAATTACCCT	55.927	21	100	100	GGCATAAATCACTTTGAGGAGT	56.407	22	100	100	193	114	306	ACCCTTGACCTTAATTACCCT	55.927	21	100	100	GGCATAAATCACTTTGAGGAGTTG	58.355	24	100	100	193	114	306	ACCCTTGACCTTAATTACCCTT	56.692	22	100	100	GGCATAAATCACTTTGAGGAGT	56.407	22	100	100
PolynSSR_8	ATTT	3|C46634650:24-235|+	3|C23463365:435-446|+	3|C11096723:124-135|+	N/A	2|C37684100:281-288|+	N/A	3|scaffold21098:1098-1109|+	0.4	0.29	0.99	TGAAATTGGCAAAAGAAATAGACGATCCTCAAAGGAGGGGTCTATGTCAACACACACTGGAGGATCTATTTCAATAGACGCACACGAAGATCGATGGGTA	TGTATATAATTAATGATATTTGTTATGATATATAATATATTTATCAACTCTTAATTTGTTGATTTACAGACTCAAGAGCATAATGGCATCCCTCCAACAA	AGACGCACACGAAGATCGAT	59.548	20	98.75	100	TGGAGGGATGCCATTATGCTC	59.926	21	100	100	133	98	230	GCACACGAAGATCGATGGGT	60.46	20	100	98.75	TGGAGGGATGCCATTATGCTC	59.926	21	100	100	129	102	230	AGACGCACACGAAGATCGAT	59.548	20	98.75	100	TGGAGGGATGCCATTATGCT	58.848	20	100	100
PolynSSR_9	ATTT	3|C47362754:46-257|+	2|C23564730:382-389|+	N/A	2|C28631065:642-649|-	2|scaffold82600:468-475|-	N/A	N/A	0.43	0.43	0.96	AAAGGCTATAATTTAATTAGAAGAAGAGAGACTTACAACTTAGCCACTAAAGCTAAGAATCCAAACCATGTAGAGTATGAGTATGCCCCAAATTAATATA	TGTTGTTAAATGTAATATGACTTAATAATATAGAGAGTAAAGAAATTCATGGGCTAAATCAACACATCCAATGCTCCTAAGGTAAGAGGCCCAAATAAGC	TGTAGAGTATGAGTATGCCCCAA	58.447	23	95.7	100	CCCGAGGCACCATAACCTTT	60.034	20	100	100	174	113	286	AGAGTATGAGTATGCCCCAA	55.297	20	100	85	CCCGAGGCACCATAACCTTT	60.034	20	100	100	171	116	286	AGAGTATGAGTATGCCCCAAA	56.12	21	100	85.71	CCCGAGGCACCATAACCTTT	60.034	20	100	100
PolynSSR_10	ATTTT	3|C47332540:419-633|+	2|C23401587:231-240|+	N/A	N/A	3|C38429432:362-376|+	3|C28364163:157-171|+	N/A	0.43	0.43	0.98	TTTTTAGAGTTCAAGGAGGGACTTACAGCTTAGTTATTCGAAGCTAAGAAGCTCGTTAATATGTTGGGCATGTTTATGTTCCTAAATAATGCAATGCACA	GTTGATTAATTCTACATGTATGTACATGAGAGAATATATAAGGTCATTGGCCAAATCAACATGTCCAATGCCTCTATGATTCTTGAGGCCCAAATAAGAA	GCTCGTTAATATGTTGGGCATGT	59.685	23	98.57	100	CGTGAGCAGTTTGTCATGGG	59.481	20	100	100	185	150	334	GCTCGTTAATATGTTGGGCATGT	59.685	23	98.57	100	CCGTGAGCAGTTTGTCATGG	59.481	20	100	100	186	150	335	GCTCGTTAATATGTTGGGCATGT	59.685	23	98.57	100	TCCTAGAGGTACCGTGAGCA	59.378	20	100	100
PolynSSR_11	CAAA	3|C46231011:31-242|+	N/A	N/A	3|C28564471:388-399|-	2|C38311510:215-222|+	3|C28003635:107-118|+	N/A	0.43	0.43	0.97	GAAAATGGGAATCAAATAAGGACAACAGCTAATCCAATTCATTAGTAGTATATTTTTCAGCAAATAAGAATCAAGAAGAAGTAAGTAAAAATGAATGAAG	AATTAGCTTTTGGAAATGAAATTGAAAATAACAAAGATAAACATCATCCGACAATAATTTTCTACCATTCTGCATCATATCTACATAAAACACATAGAGA	Primers not available
PolynSSR_12	CAAAC	3|C47114852:104-318|+	N/A	4|C11063326:281-300|-	N/A	4|scaffold162294:243-262|+	4|C27991731:257-276|+	N/A	0.43	0.43	0.97	CATTTCAATTATCATACTTGAAATGTGAGCGTAAATGGGAGACCTTAATTTCTGTTATCATTTGCGAAGTTTAAAGCCTCATAAAGCATTCAATAGGAAT	TAAACAGTGTCAAGTCTCAATCAAATGGAGTCGGCTACATGAATCCAGCTTTTCCAATGAGCTCTATCAAAAACATCATGTTATGTAATATTCAATACCC	GAAATGGGCAAGGCAAGGTG	60.037	20	100	100	GCTGGATTCATGTAGCCGACT	60.203	21	100	80.95	188	76	263	AGAAATGGGCAAGGCAAGGT	60.179	20	100	100	GCTGGATTCATGTAGCCGACT	60.203	21	100	80.95	189	75	263	GAAATGGGCAAGGCAAGGTG	60.037	20	100	100	GGATTCATGTAGCCGACTCCA	59.587	21	100	90.48
PolynSSR_13	CAT	4|scaffold22040:734-945|+	4|C23559000:520-531|+	N/A	2|C28657020:603-608|+	2|C38429848:609-614|+	4|C27991181:151-162|+	N/A	0.98	0.29	0.98	TTAGCACAGTAGACGACTCATTTTTTGTTCATACTACTTTGAGGCATCTCTGCAATGCAATATCGATGGATGTAATTATGATTTTGATGATTTAGTGACC	TAAGTATTTTTCAAACTATAGGTAGACCCTCAGGGCAAAGCACAACCCACTATTTGATAGATAAGGAAATCATCGCAACAAGTTTATACGTTCTTCTTAA	ACAAGGCTCATCCTGAAGGC	60.035	20	100	100	CTTTGCCCTGAGGGTCTACC	59.747	20	100	100	190	62	251	ACAAGGCTCATCCTGAAGGC	60.035	20	100	100	GCTTTGCCCTGAGGGTCTAC	60.393	20	100	100	191	62	252	CAAGGCTCATCCTGAAGGCT	59.745	20	100	100	CTTTGCCCTGAGGGTCTACC	59.747	20	100	100
PolynSSR_14	CTT	5|scaffold123676:424-638|+	4|C23355280:302-313|+	N/A	N/A	5|scaffold40794:479-493|+	4|scaffold22021:586-597|+	N/A	0.5	0.43	0.99	TTCCCGTCCTGAGGAAGATCCGATGATCAAGTGCCGGTTCGCTGGAGCCATTTTCTTAAAAGGGGGAGGAGATAAGGGAGAAGAGTTTTTGAGGTGAAAA	CCACTTTAAATAGATGGCTAAGAATTCAAATTGAATTAATCATACATGCATGATATCAATCATACGTGTACAATTAGTTCAACTTTTCACATCGGCTAGC	GGTTCGCTGGAGCCATTTTC	59.829	20	100	93.33	GCTAGCCGATGTGAAAAGTTGA	59.258	22	100	100	180	135	314	GGTTCGCTGGAGCCATTTTC	59.829	20	100	93.33	AGCTAGCCGATGTGAAAAGTTG	59.256	22	100	100	181	135	315	GGGGAGGAGATAAGGGAGAAGA	59.82	22	100	89.39	ACCTTGGAAAGCGAGTGAGT	59.241	20	93.33	85
PolynSSR_15	GAAA	3|C47372727:1781-1992|+	3|C23607848:7726-7737|-	3|C11101145:1882-1893|+	3|C28768874:917-928|-	2|C38549592:1882-1889|+	3|C28437496:5108-5119|-	3|C18304034:7726-7737|-	0.35	0	0.99	CAAGAGGAGCTTGACTTGCACCTTACTGACCTGATTCTAAGTTCTTTGTTATCTCTTCTGTCCTTTTCTTATTGAAGAATCAAACTCTTGCCTTTTCTTT	ACTCTCGCCTTTTTCTCTTTCTATTAGACGACGATATTGCGAGTTGAGTGACTTTATTGAGGAGTTGCTTTTGTTGGTTTCTGCAGGAGTGTAACCCCAC	AGGAGCTTGACTTGCACCTT	59.524	20	100	100	ACACTCCTGCAGAAACCAACA	60.065	21	100	100	200	104	303	TCTCGCTGACCTACGACTGA	60.037	20	100	100	TCAACTCGCAATATCGTCGTCT	59.903	22	100	100	193	66	258	TCTGTCTCGCTGACCTACGA	60.037	20	100	100	TCAACTCGCAATATCGTCGTCT	59.903	22	100	100
PolynSSR_16	GGCC	3|C47226398:359-570|+	3|C23607778:459-470|+	3|scaffold19412:5718-5729|+	2|C28784062:3763-3770|-	3|C38326930:382-393|-	3|C28437192:459-470|+	3|C18304026:6956-6967|-	0.35	0	1	AAAGGAGTCAGCTGTCTGCGCGAGTAACCTTCCTTTTCTAGGCTCCGAGTAACCTTCTTCTAAGCTCCGCTGGACGACACCACGGCATTCTCGTTATATA	GTACTTGTGATGGTTCCCGAGGATCCAATAAACCCACTTAGGTCTACGTTGCCACGATCTTTTTCTATGGAAGCGGGCGGGCTGCTTTTTAGAAGTTCGG	ACACCACGGCATTCTCGTTA	59.681	20	100	100	ACCGGGCCGAACTTCTAAAA	59.602	20	100	100	142	176	317	ACACCACGGCATTCTCGTTA	59.681	20	100	100	AACCGGGCCGAACTTCTAAA	59.602	20	100	100	143	176	318	ACACCACGGCATTCTCGTTA	59.681	20	100	100	AAACCGGGCCGAACTTCTAA	59.602	20	100	100
PolynSSR_17	TAAT	3|C47096982:178-389|+	N/A	N/A	2|C28406906:138-145|-	3|C38519607:827-838|+	3|C28285935:376-387|+	N/A	0.43	0.43	0.85	CTAATAAGATATATCTAGACCCCTATGGAATTTAATATGAAATGAACTTTAATGGAAAGCCCAAGACTCTTTCATAAGTGGCTCATACCATATTAAACCC	TATTTTAATTTTCTCCTATTCCATTTTTAGTGATTTTAGGGGTTTTATGAGTAAGAATCAAGGGAGACTTGAAATTATCCGTGTAAGCCTGTGAAAGGGA	TGGAAAGCCCAAGACTCTTTCA	59.825	22	98.5	89.39	TGCAAGGCACATTCCACATTG	59.999	21	100	96.83	198	152	349	TGGAAAGCCCAAGACTCTTTCA	59.825	22	98.5	89.39	GCAAGGCACATTCCACATTGT	59.999	21	100	93.65	197	152	348	TGGAAAGCCCAAGACTCTTTCA	59.825	22	98.5	89.39	CCCTTTCACAGGCTTACACG	58.843	20	94.85	97.5
PolynSSR_18	TGA	4|C46857483:328-539|+	4|C23281932:322-333|-	N/A	2|C28425690:309-314|+	2|C37717406:209-214|-	N/A	N/A	1	0.43	0.83	CAGTCTAGGCAAGTTGCTGAGGGCGAGTATAGCCTCAACATAAAGCCATGTACATGGGTTCAACATGGGTAACATGCCTTCAAAGTAGATGACCTCATTG	GGCAGATTATAATGAAGATGAGGCTTTTTCGGGGCCTTATCATCACACTTTCAAGGTGAGGTCATGAGTTCACTATAGTGATGAAGAGGTCATGCTTTCG	CAAGTTGCTGAGGGCGAGTA	60.037	20	96.67	100	GTGTGATGATAAGGCCCCGAA	60.134	21	100	88.89	151	109	259	CAAGTTGCTGAGGGCGAGTA	60.037	20	96.67	100	TGTGATGATAAGGCCCCGAA	58.791	20	100	90	150	109	258	TTGCTGAGGGCGAGTATAGC	59.611	20	100	92.5	GTGTGATGATAAGGCCCCGAA	60.134	21	100	88.89
PolynSSR_19	TGA	5|C46706527:331-545|+	5|C23551282:100-114|-	5|C11099871:498-512|-	3|C28285860:100-108|-	5|C38537305:545-559|+	N/A	5|C18289740:574-588|+	0.75	0.14	0.99	ATGATTCCATCAAAATGAAACTAAATTCAAAGATTTTTAGTATGATGGTGTTCCTCATAAGAGAAGACATATGACCCATCCCAAGCAGTTGCTATAAAGC	TTTTATACAATAACTATATATTTATTTTAAAAAATTTTAATTCTGACATGACTCTCAAGAATGTAAAAATAAAGATTATTAACAAGATATATAGAGACAT	TGACCCATCCCAAGCAGTTG	60.251	20	100	100	GCGATGCCCAATAACTCTTTCC	59.967	22	100	100	196	171	366	TGACCCATCCCAAGCAGTTG	60.251	20	100	100	TGCCCAATAACTCTTTCCCACA	59.891	22	100	100	192	171	362	ATGACCCATCCCAAGCAGTT	59.294	20	100	100	GCGATGCCCAATAACTCTTTCC	59.967	22	100	100
PolynSSR_20	TTAT	3|scaffold212226:1534-1745|+	N/A	2|C11091129:132-139|-	2|C28680372:740-747|+	2|C38512351:810-817|+	N/A	3|C18215821:429-440|-	0.49	0.29	0.97	TTTTGTAATAAAAATGATTATGGTACAATTGATGCAAATATGGAAAATGAATTACTAGCATAAGCGGGAATGAGTCTCAATCTCATATTATTTTCTTAAA	TTTAGTTTCCTGCTCTGATTACTTTCTTAATTTGTTTGTTACTAGTTTTATCATTATTTCCTAAATCGGTTGTTATATTTTAGGAATTATTTCATGAATT	AGCGGGAATGAGTCTCAATCTC	59.898	22	97.75	89.77	TGGTGATTCTCAAGAGTAGCT	56.092	21	100	95.24	173	162	334	AGCGGGAATGAGTCTCAATCT	58.885	21	97.6	89.29	TGGTGATTCTCAAGAGTAGCT	56.092	21	100	95.24	173	162	334	GCATAAGCGGGAATGAGTCTC	58.861	21	96.63	96.83	TGGTGATTCTCAAGAGTAGCT	56.092	21	100	95.24
PolynSSR_21	TTTGT	3|C47241782:479-693|+	2|C23413214:281-290|-	N/A	N/A	2|C38460760:248-257|-	N/A	3|C18113542:251-265|+	0.5	0.43	0.96	ACATCGCTATATAGTTGAGCCCAACCACACTCAGTATGATTATACTTTCACTCTTTTATTTATTTGAATTTTTATTTATAGCACGAGTGCATTTTGTGGC	CTCTATTTCTCATGATGTTTTAGGTTCTTAAGATAAAATCAAAACTTTTCTACTTTAATCTAATAAATTATAATAAAAGTTCTAGGATGAACAAGTCTAC	CACGAGTGCATTTTGTGGCT	59.688	20	96.47	96.67	AGAATGTATGGTTCACGCTCA	57.39	21	96.8	100	189	181	369	CACGAGTGCATTTTGTGGCT	59.688	20	96.47	96.67	AAGAATGTATGGTTCACGCTCA	58.062	22	97	100	190	181	370	CACGAGTGCATTTTGTGGCT	59.688	20	96.47	96.67	GAATGTATGGTTCACGCTCA	55.863	20	96.67	100
[truncated: 3 more columns]
